# Supplementary material for: SNP-based selection strategies reveal antagonistic and favorable genetic architectures between milk production and fertility traits in dairy cattle: A simulation study
Source: Vet Anim Sci. 2026 Jun 23;34:100748. doi: 10.1016/j.vas.2026.100748 (PMC13320548; doi:10.1016/j.vas.2026.100748)
Supplement: Supplementary file 1 — The simulation codes used in this study. [file mmc1.txt]

###########################################Selection code#################################################
# -*- coding: utf-8 -*-

# ==========================================
# FINAL CORRECTED SIMULATION (Q1 READY)
# Selection = normalized TBV
# Reporting = RAW TBV
# ==========================================

import pandas as pd
import numpy as np

np.random.seed(123)

# ===============================
# PARAMETERS
# ===============================
N_GEN = 50
SELECTION_RATE = 0.2

H2_MILK = 0.30
H2_FERT = 0.05

# ===============================
# LOAD DATA
# ===============================
geno_df = pd.read_csv("simulated_genotype_50K.csv", index_col=0)
gwas = pd.read_csv("gwas_selected_snps.csv")

geno = geno_df.values
snp_names = geno_df.columns
snp_index = {snp:i for i,snp in enumerate(snp_names)}

# ===============================
# GWAS PIVOT
# ===============================
gwas_pivot = gwas.pivot(index="SNP_ID", columns="Trait", values="t_value").dropna()

# ===============================
# SNP GROUPS
# ===============================
groups = {
    "fert_only": gwas_pivot.index,
    "milk_only": gwas_pivot.index,

    "milk_pos_fert_neg": gwas_pivot[(gwas_pivot["MY"] > 0) & (gwas_pivot["FERT"] < 0)].index,

    "fert_pos_milk_neg": gwas_pivot[(gwas_pivot["MY"] < 0) & (gwas_pivot["FERT"] > 0)].index,

    "both_positive": gwas_pivot[(gwas_pivot["MY"] > 0) & (gwas_pivot["FERT"] > 0)].index
}

# ===============================
# EFFECTS
# ===============================
gwas_pivot["eff_milk"] = np.sign(gwas_pivot["MY"]) * np.abs(np.random.normal(0,1,len(gwas_pivot)))
gwas_pivot["eff_fert"] = np.sign(gwas_pivot["FERT"]) * np.abs(np.random.normal(0,1,len(gwas_pivot)))

# ===============================
# NORMALIZATION
# ===============================
def normalize_tbv(tbv, h2):
    std = np.std(tbv)
    if std == 0:
        return np.zeros_like(tbv)
    return ((tbv - np.mean(tbv)) / std) * np.sqrt(h2)

# ===============================
# SAFE CORRELATION
# ===============================
def safe_corr(x, y):
    if np.std(x) == 0 or np.std(y) == 0:
        return 0
    c = np.corrcoef(x, y)[0,1]
    if np.isnan(c):
        return 0
    return c

# ===============================
# SIMULATION FUNCTION
# ===============================
def run_simulation(snp_list, scenario):

    print(f"\nRunning: {scenario}")

    idx = [snp_index[s] for s in snp_list if s in snp_index]

    eff_milk = gwas_pivot.loc[snp_list, "eff_milk"].values[:len(idx)]
    eff_fert = gwas_pivot.loc[snp_list, "eff_fert"].values[:len(idx)]

    current = geno.copy()
    results = []

    for gen in range(1, N_GEN+1):

        print(f"{scenario} | Generation {gen}/{N_GEN}")

        # ---------- RAW TBV ----------
        tbv_milk_raw = current[:, idx] @ eff_milk
        tbv_fert_raw = current[:, idx] @ eff_fert

        # ---------- NORMALIZED TBV (FOR SELECTION) ----------
        tbv_milk_norm = normalize_tbv(tbv_milk_raw, H2_MILK)
        tbv_fert_norm = normalize_tbv(tbv_fert_raw, H2_FERT)

        # ---------- SELECTION ----------
        if scenario == "milk_only":
            index = tbv_milk_norm
        elif scenario == "fert_only":
            index = tbv_fert_norm
        else:
            index = tbv_milk_norm + tbv_fert_norm

        # ---------- STORE (RAW TBV!) ----------
        results.append({
            "Generation": gen,
            "Scenario": scenario,
            "Mean_TBV_Milk": tbv_milk_raw.mean(),
            "Mean_TBV_Fert": tbv_fert_raw.mean(),
            "Genetic_Correlation": safe_corr(tbv_milk_raw, tbv_fert_raw)
        })

        # ---------- SELECTION ----------
        n_select = int(len(index) * SELECTION_RATE)
        sel = np.argsort(index)[-n_select:]
        parents = current[sel]

        # ---------- FAST MATING ----------
        p1 = parents[np.random.randint(0, len(parents), len(current))]
        p2 = parents[np.random.randint(0, len(parents), len(current))]

        current = np.random.binomial(2, (p1 + p2)/4)

    return pd.DataFrame(results)

# ===============================
# RUN ALL SCENARIOS
# ===============================
all_results = []

for name, snps in groups.items():
    res = run_simulation(snps, name)
    all_results.append(res)

final = pd.concat(all_results)

# ===============================
# ?G CALCULATION (RAW TBV)
# ===============================
final = final.sort_values(["Scenario", "Generation"])

final["DeltaG_Milk"] = final.groupby("Scenario")["Mean_TBV_Milk"].diff()
final["DeltaG_Fert"] = final.groupby("Scenario")["Mean_TBV_Fert"].diff()

final["CumG_Milk"] = final.groupby("Scenario")["Mean_TBV_Milk"].transform(lambda x: x - x.iloc[0])
final["CumG_Fert"] = final.groupby("Scenario")["Mean_TBV_Fert"].transform(lambda x: x - x.iloc[0])

# ===============================
# SAVE
# ===============================
final.to_csv("FINAL_corrected_results.csv", index=False)

print("\n? Simulation COMPLETED (FINAL VERSION)")

##############################################################Genotype simulation code#################################################
# Step 2: SNP preparation & genotype simulation
# ===============================
# ===============================

import pandas as pd
import numpy as np

# ---------- Parameters ----------
INPUT_FILE = "cowsnp.xls"
N_ANIMALS = 1000        # number of cows (change if needed)
SEED = 123

# ---------- Read SNP file ----------
df = pd.read_excel(INPUT_FILE)

# Clean column names
df.columns = df.columns.str.strip().str.lower()
print("Detected columns:", df.columns.tolist())

# Rename columns to standard names
df = df.rename(columns={
    "variant": "SNP_ID",
    "chromosome": "Chr",
    "position": "Position",
    "minor": "Minor_allele"
})

# Keep only autosomes (1–29) and X if present
valid_chr = [str(i) for i in range(1, 30)] + ["X"]
df["Chr"] = df["Chr"].astype(str)
df = df[df["Chr"].isin(valid_chr)].reset_index(drop=True)

print("Number of SNPs after filtering:", df.shape[0])

# ---------- Simulate Minor Allele Frequency (MAF) ----------
np.random.seed(SEED)
df["MAF"] = np.random.uniform(0.2, 0.5, size=df.shape[0])

# ---------- Simulate genotypes (0,1,2) ----------
n_snps = df.shape[0]
genotypes = np.zeros((N_ANIMALS, n_snps), dtype=np.int8)

for i, p in enumerate(df["MAF"]):
    probs = [(1 - p)**2, 2 * p * (1 - p), p**2]
    genotypes[:, i] = np.random.choice([0, 1, 2], size=N_ANIMALS, p=probs)

# ---------- Create genotype DataFrame ----------
animal_ids = [f"Cow_{i+1}" for i in range(N_ANIMALS)]
geno_df = pd.DataFrame(genotypes, index=animal_ids, columns=df["SNP_ID"])

# ---------- Save outputs ----------
geno_df.to_csv("simulated_genotype_50K.csv")
df[["SNP_ID", "Chr", "Position", "MAF"]].to_csv("snp_info_50K.csv", index=False)

print("Simulation finished successfully.")
print("Files created:")
print("- simulated_genotype_50K.csv")
print("- snp_info_50K.csv")
#############################################################Phenotype simulation code#######################################################
# -*- coding: utf-8 -*-

import pandas as pd
import numpy as np

# ===============================
# Load genotype
# ===============================
geno_df = pd.read_csv("simulated_genotype_50K.csv", index_col=0)

# ??? SNP × Animal ????? transpose ??
if geno_df.index[0].startswith("rs"):
    geno_df = geno_df.T

animal_ids = geno_df.index.tolist()
N_ANIMALS = geno_df.shape[0]

print("Genotype shape (Animals x SNPs):", geno_df.shape)

# ===============================
# Load SNP effects for CFc
# ===============================
snp_df = pd.read_excel("CFc_SNP_effects.xlsx")
snp_df.columns = snp_df.columns.str.strip()

print("SNP effect columns:", snp_df.columns.tolist())

snp_effects = dict(zip(snp_df["SNP"], snp_df["Effect"]))

# ===============================
# Align SNPs
# ===============================
common_snps = list(set(geno_df.columns) & set(snp_effects.keys()))
common_snps.sort()

print(f"Number of GWAS-significant SNPs used for CFc: {len(common_snps)}")

if len(common_snps) == 0:
    raise ValueError("? No common SNPs found. Check SNP names in genotype and effect files.")

G = geno_df[common_snps].values
beta = np.array([snp_effects[snp] for snp in common_snps])

# ===============================
# Genetic value (GEBV)
# ===============================
GEBV = G @ beta
print("Std of GEBV:", np.std(GEBV))

# ===============================
# Baseline CFc (from article)
# ===============================
baseline_CFc = 49.9

# ===============================
# THI simulation
# ===============================
np.random.seed(123)
THI = np.random.uniform(65, 85, size=N_ANIMALS)

# ===============================
# Heat stress effect (piecewise, article-based)
# ===============================
gamma1 = 5.0   # days per THI unit from 68 to 72
gamma2 = 2.5   # days per THI unit above 72

heat_effect = np.zeros(N_ANIMALS)

for i in range(N_ANIMALS):
    if THI[i] < 68:
        heat_effect[i] = 0
    elif 68 <= THI[i] <= 72:
        heat_effect[i] = gamma1 * (THI[i] - 68)
    else:
        heat_effect[i] = gamma1 * (72 - 68) + gamma2 * (THI[i] - 72)

# ===============================
# GxE (30% of SNPs)
# ===============================
delta = np.zeros(len(common_snps))
idx = np.random.choice(len(common_snps), int(0.3 * len(common_snps)), replace=False)
delta[idx] = np.random.normal(0, 0.005, size=len(idx))

GxE = (G * (THI - 72)[:, None]) @ delta

# ===============================
# Environmental noise
# ===============================
sigma_e = np.std(GEBV)
e = np.random.normal(0, sigma_e, size=N_ANIMALS)

# ===============================
# Final phenotype (CFc)
# ===============================
CFc_pheno = baseline_CFc + GEBV + heat_effect + GxE + e

# ===============================
# Save output
# ===============================
pheno_df = pd.DataFrame({
    "Animal": animal_ids,
    "CFc": CFc_pheno,
    "THI": THI,
    "Heat_Effect": heat_effect
})

pheno_df.to_csv("phenotype_CFc_piecewise_gamma.csv", index=False)

print("Simulation of CFc finished according to the article")
